# Supplementary material for: LIMD2 Regulates Key Steps of Metastasis Cascade in Papillary Thyroid Cancer Cells via MAPK Crosstalk
Source: Cells. 2020 Nov 23;9(11):2522. doi: 10.3390/cells9112522 (PMC7700534; doi:10.3390/cells9112522)
Supplement: Supplementary file 1 [file cells-09-02522-s001.zip]

Archive with 5 entries (4 files):
- supplementary final/
- supplementary final/1. Supplementary Table S1.docx
- supplementary final/2. Supplementary Figure 1.tif
- supplementary final/3. Supplementary Figure 2.tif
- supplementary final/4. Legens of Suplementary Figures.docx
